# Supplementary material for: The Experience of Women Giving Birth after Cesarean Section—A Longitudinal Observational Study
Source: Healthcare (Basel). 2023 Jun 20;11(12):1806. doi: 10.3390/healthcare11121806 (PMC10297878; doi:10.3390/healthcare11121806)
Supplement: Supplementary file 1 [file healthcare-11-01806-s001.zip]

Archive with 5 entries (4 files):
- appendixes word/
- appendixes word/Appendix A.docx
- appendixes word/APPENDIX B.docx
- appendixes word/APPENDIX C.docx
- appendixes word/APPENDIX D.docx
